# Supplementary material for: Exploring the role of KIR3DL2 on NK cells in hepatocellular carcinoma and its potential prognostic implications
Source: iScience. 2024 Aug 8;27(9):110637. doi: 10.1016/j.isci.2024.110637 (PMC11388180; doi:10.1016/j.isci.2024.110637)
Supplement: Table S1. Clinical information of enrolled HCC patients, related to Figure 7 [file mmc2.xlsx]

## Sheet: Sheet1
Table S1. Clinical information of enrolled HCC patients
Petients ID	1	2	3	4	5	6	7	8	9	10
Sex	Male	Male	Male	Male	Male	Male	Male	Female	Male	Male
Age	75	45	67	65	65	41	43	66	60	76
Race	Asian	Asian	Asian	Asian	Asian	Asian	Asian	Asian	Asian	Asian
Ascites	No	No	No	No	No	No	Yes	No	No	No
Cirrhosis	III	I	II	I	I	I	II	II	I	I
Tumor number	3	1	1	1	1	1	1	1	2	5
Tumor location	VI	VI+VII	III	VI	VI+VII	VII+VIII	VI	VI+VII	VII+VIII	II+III+VI+IV
Tumor size	8	16.8	4	5.5	10	7	5	7	6.5	7
Satellite lesions	No	Yes	No	No	No	No	No	No	Yes	No
Type	HCC	HCC	HCC	HCC	HCC	HCC	HCC	HCC	HCC	HCC
Differentiation	II	II	II	III	II	II	II	II	II	II
Vascular thrombus	No	No	No	No	No	No	No	No	No	No
AFP(ng/mL)	3.3	19575	91.8	1.1	13	1015	33	178	5.1	17984
AFP-L3(ng/mL)	3.1	92.2	2.7	14.5	24	2.4	98	12	10	78.5
PIVKA(ng/mL)	502	25915	50	106	829	309	66	187	95	10515
AFU(U/L)	27.2	34.5	39.1	31.9	/	23.2	29.3	33.2	19.7	39.5
CA199(U/mL)	55.6	6.3	32.4	8.2	6.8	12.1	12.2	4.4	14.3	2
CEA(ng/mL)	3	0.7	24.2	1.1	2.8	2.2	23.3	4.3	2.7	3.6
ALT(U/L)	63	19	31	35	23	15	19	33	21	24
AST(U/L)	44	43	28	37	125	14	20	23	35	39
γGT(U/L)	233	78	112	85	51	27	34	17	15	109
ALB(g/L)	45	40	40	45	36	44	44	48	44	42
TB(umol/L)	13.5	19.9	10	4.6	10.3	22.4	18.2	14.5	11.5	17
PT(s)	12.7	12.5	12.5	13.1	14.3	12	13.2	12.1	11.4	11.7
Child-pugh	A	A	A	A	A	A	A	A	A	A
BCLC	B	B	B	A	B	A	A	B	B	C
HBsAg	-	+	+	+	-	+	-	+	+	-
HBsAb	+	-	-	-	-	-	-	-	-	+
HBeAg	-	-	-	-	-	-	-	-	-	-
HBeAb	-	+	+	+	-	+	-	+	-	+
HBcAb	+	+	+	+	-	+	-	+	+	+
HBVDNA	-	-	-	-	-	4.36*10^4	-	-	-	-
AntiHCV	-	-	-	-	+	-	-	-	-	-
