# Supplementary material for: Exploring the role of KIR3DL2 on NK cells in hepatocellular carcinoma and its potential prognostic implications
Source: iScience. 2024 Aug 8;27(9):110637. doi: 10.1016/j.isci.2024.110637 (PMC11388180; doi:10.1016/j.isci.2024.110637)
Supplement: Table S2. Clinical information of enrolled health participants, related to Figure 7 [file mmc3.xlsx]

## Sheet: Sheet1
Table S2. Clinical information of enrolled health participants.
Health participants ID	1	2	3	4	5	6	7	8	9	10
Sex	Male	Male	Male	Male	Male	Male	Male	Female	Male	Male
Age	71	50	62	65	62	37	44	69	57	73
Race	Asian	Asian	Asian	Asian	Asian	Asian	Asian	Asian	Asian	Asian
