# Supplementary material for: Exploring the role of KIR3DL2 on NK cells in hepatocellular carcinoma and its potential prognostic implications
Source: iScience. 2024 Aug 8;27(9):110637. doi: 10.1016/j.isci.2024.110637 (PMC11388180; doi:10.1016/j.isci.2024.110637)
Supplement: Table S3. The correlation between KIR3DL2 expression and NK cell immunity and inflammatory activities, related to Figure 6 [file mmc4.xlsx]

## Sheet: Sheet1
Table S3. The correlation between KIR3DL2 expression and NK cell immunity and inflammatory activities.
	Gene name	TCGA			ICGA
		R	P Value		R	P Value
Adhesion moleculars	ITGAL	0.36	1.34e-14		0.5	4.59e-16
	CD2	0.43	3.81e-20		0.37	6.89e-09
	CD58	0.03	0.59057		0.13	0.0431233
	SELL	0.23	2.54e-06		0.33	3.58e-07
Inhibitory receptors	KIR2DL1	0.82	1.42e-102		0.84	9.05e-63
	KIR2DL3	0.71	9.55e-66		0.81	5.03e-55
	KLRD1	0.83	2.6e-109		0.68	4.5e-33
	CD300A	0.44	7.56e-22		0.51	1.39e-16
Activating receptors	KLRB1	0.38	2.02e-16		0.52	3.07e-17
	CD226	0.41	1.26e-18		0.36	1.49e-08
	FCGR3A	0.34	1.33e-12		0.52	8.3e-18
	NCR1	0.45	2.74e-22		0.8	4.86e-54
Cytokines and chemokine receptors	IL2RA	0.48	1.63e-25		0.25	8.6e-05
	IL7R	0.18	0.000242627		0.27	3.82e-05
	CXCR1	0.05	0.336626		0.13	0.0447
	CX3CR1	0.07	0.175056		0.38	1.39e-09
Death receptors and and ligands	FAS	0.14	0.00374174		0.22	0.000579383
	FASLG	0.61	5.21e-45		0.51	1.04e-16
	CD40LG	0.26	3.21e-08		0.3	3.29e-06
	TNFSF10	0.05	0.284065		0.15	0.0192733
